# Supplementary material for: Photoluminescence and Scintillation Mechanism of Cs4PbBr6
Source: J Phys Chem C Nanomater Interfaces. 2024 Nov 12;128(46):19921–32. doi: 10.1021/acs.jpcc.4c06347 (PMC11587101; doi:10.1021/acs.jpcc.4c06347)
Supplement: Supplementary file 1 — jp4c06347_si_001.zip [file jp4c06347_si_001.zip]

Archive with 7 entries (7 files):
- main.tex
- PL_TD.pdf
- Cs4PbBr6_TDRL_p.pdf
- CsPbBr3_abs.pdf
- Cs4PbBr6_XRD_sc.pdf
- Cs4PbBr6_XRD_p.pdf
- Cs4PbBr6_XRD_p_zoom.pdf
