# Supplementary material for: Photoluminescence and Scintillation Mechanism of Cs4PbBr6
Source: J Phys Chem C Nanomater Interfaces. 2024 Nov 12;128(46):19921–32. doi: 10.1021/acs.jpcc.4c06347 (PMC11587101; doi:10.1021/acs.jpcc.4c06347)
Supplement: Supplementary file 1 — jp4c06347_si_001.zip [file jp4c06347_si_001.zip › main.tex]

\documentclass[aps,preprint]{revtex4}
\usepackage[]{graphicx} 
\usepackage{amssymb} 
\usepackage{color}
\begin{document}


\title{The Photoluminescence and Scintillation Mechanism of Cs$_4$PbBr$_6$ Supplementary Information}
\author{J. Jasper van Blaaderen$^{1}$, Andries van Hattem$^{1}$, Jence T. Mulder$^{2}$, Daniel Biner$^{3}$, Karl W. Kr\"amer$^{3}$, Pieter Dorenbos$^{1}$}

\affiliation{1: Delft University of Technology, Faculty of Applied Sciences, Department of Radiation Science and Technology, Mekelweg 15, 2629 JB Delft, The Netherlands \\
2: Delft University of Technology, Faculty of Applied Sciences, Optoelectronic Materials Section, Van der Maasweg 9, 2629 HZ Delft, The Netherlands \\
3: Univeristy of Bern, Department of Chemistry, Biochemistry, and Pharmaceutical Sciences, Freiestrasse 3, Bern, Switzerland \\}


\setcounter{page}{1}
\renewcommand{\thepage}{S\arabic{page}}
\renewcommand{\thefigure}{S\arabic{figure}}

\maketitle

\begin{figure}[ht]
    \includegraphics[width=\textwidth]{Cs4PbBr6_XRD_sc.pdf}
    \caption{Powder diffraction pattern of Cs$_4$PbBr$_6$ with about 10\% CsPbBr$_3$ inclusions measured with Cu K$_{\alpha1}$ radiation at room temperature. The three broad peaks below 30$^o$ 2-Theta originate from the Mylar window of the sample holder.}
    \label{fig:XRD}
\end{figure}

\newpage


\begin{figure}[ht]
    \includegraphics[width=0.7\textwidth]{CsPbBr3_abs.pdf}
    \caption{Room temperature absorbance spectrum of the CsPbBr$_3$ single crystal.}
    \label{fig:3D_abs}
\end{figure}

\newpage

\begin{figure}[ht]
    \includegraphics[width=0.7\textwidth]{PL_TD.pdf}
    \caption{Temperature dependent photoluminescence emission spectra of Cs$_4$PbBr$_6$ single Crystal with CsPbBr$_3$ inclusions from 10 to 300 K recorded by exciting at (a) 250 nm, (c) 310 nm, and (e) 350 nm.}
    \label{figPL:_TD}
\end{figure}

\newpage

\begin{figure}[h]
    \includegraphics[width=1\textwidth]{Cs4PbBr6_XRD_p.pdf}
    \caption{Experimental ($Y_{observed}$, in red circles) and calculated ($Y_{calculated}$, in black) powder XRD patterns of synthesised Cs$_4$PbBr$_6$. The difference between calculated and experimental intensities $Y_{observed}-Y_{calculated}$ is shown in blue. The angular positions of Bragg reflections for Cs$_4$PbBr$_6$ and CsBr are shown in green. Measurement at $\lambda=$ Cu K$_{\alpha}$. Rietveld refinement of Cs$_4$PbBr$_6$ in space group $R\bar{3}c$ (167) and CsBr in $Pm\bar{3}m$ (221).}
    \label{fig:xrdCs4PbBr6}
\end{figure}

\newpage

\begin{figure}[h]
    \includegraphics[width=1\textwidth]{Cs4PbBr6_XRD_p_zoom.pdf}
    \caption{Zoom in of the experimental ($Y_{observed}$, in red circles) and calculated ($Y_{calculated}$, in black) powder XRD patterns of synthesised Cs$_4$PbBr$_6$. The difference between calculated and experimental intensities $Y_{observed}-Y_{calculated}$ is shown in blue. The angular positions of Bragg reflections for Cs$_4$PbBr$_6$ and CsBr are shown in green. Measurement at $\lambda=$ Cu K$_{\alpha}$. Rietveld refinement of Cs$_4$PbBr$_6$ in space group $R\bar{3}c$ (167) and CsBr in $Pm\bar{3}m$ (221).}
    \label{fig:xrdCs4PbBr6zoom}
\end{figure}

\newpage

\begin{figure}[ht]
    \includegraphics[width=0.6\textwidth]{Cs4PbBr6_TDRL_p.pdf}
    \caption{ (a) Temperature dependent X-ray excited emission spectra of Cs$_4$PbBr$_6$ without CsPbBr$_3$ inclusions. (b) Integrated spectral intensity. }
    \label{fig:RL_TD_p}
\end{figure}

\newpage


\end{document}
